# Supplementary material for: Association between polymorphisms in NOBOX and litter size traits in Xiangsu pigs
Source: Front Vet Sci. 2024 Mar 8;11:1359312. doi: 10.3389/fvets.2024.1359312 (PMC10959092; doi:10.3389/fvets.2024.1359312)
Supplement: Supplementary file 3 [file Table_3.xlsx]

## Sheet: Sheet1
Litter size phenotype
Serial number	First litter performance per sow			Litter performance of the second litter per sow			Genetype
	total number born(TNB)	number born alive(NBA)	number of piglets weaned	total number born(TNB)	number born alive(NBA)	number of piglets weaned	g.1624 T>C	g.1858 G>A	g.2770 G>A	g.2821 A>G	g.5659 A>G	g.6025 T>A
1	8	8	8	9	9	9	T C	G A	G G	A G	A G	T A
2	8	8	8	12	12	11	T C	G A	G G	A G	A G	T A
3	10	10	10	11	11	11	T C	G A	G G	A G	A G	T A
4	10	9	9	8	8	8	T T	G A	G G	A A	A A	T T
5	9	9	9	10	10	9	T T	G A	G G	A A	A A	T T
6	9	9	9	9	9	9	T T	G A	G G	A A	A A	T T
7	11	11	11	10	10	10	T T	A A	G G	A A	A A	T T
8	12	11	11	11	10	10	T T	A A	G G	A A	A A	T T
9	11	11	11	12	12	11	T T	G G	G G	A A	A G	T A
10	9	8	8	10	9	8	T T	A A	G A	A G	A G	T A
11	9	9	8	10	10	9	T C	G A	G G	A G	A G	T A
12	15	13	13	13	12	12	T C	G G	G G	A G	A G	T A
13	9	9	9	8	8	8	T C	G A	G G	A G	A G	T A
14	12	11	11	10	10	10	T T	G A	G G	A A	A G	T A
15	7	7	7	9	8	8	T T	A A	G G	G G	A G	T A
16	10	10	9	9	8	8	T T	G A	G G	A A	A A	T T
17	9	9	9	11	11	11	T C	G A	G G	A G	A G	T A
18	12	12	11	12	11	10	T C	G G	G G	G G	G G	T A
19	11	11	9	13	12	11	T C	G A	G G	A G	A G	T A
20	9	9	8	9	9	9	T T	G A	G G	A A	A A	T T
21	12	11	11	11	11	11	T C	G A	G G	A G	A G	T A
22	9	9	9	10	10	10	T T	A A	G G	A A	A A	T T
23	13	11	11	15	13	12	T T	G G	G G	A A	A A	T T
24	11	11	11	12	12	10	T T	G A	G G	A A	A A	T T
25	8	8	8	8	8	8	T C	G A	G G	A G	A G	T A
26	11	10	10	12	11	11	T T	G G	G G	A G	A G	T T
27	11	11	10	10	10	10	T C	G A	G G	A G	A G	T A
28	7	7	7	9	9	9	T T	G A	G G	A G	A G	T T
29	10	10	10	10	10	9	T C	G A	G G	A G	A G	T A
30	9	9	9	8	8	8	T T	G A	G G	A A	A A	T T
31	11	10	10	11	11	11	T T	G A	G G	A G	A G	T T
32	8	8	8	9	9	9	T T	G A	G G	A A	A A	T T
33	11	11	9	10	10	10	C C	G G	G G	A G	G G	A A
34	9	8	7	8	8	8	C C	G G	G G	G G	G G	A A
35	11	11	11	12	12	11	T T	G A	G G	A A	A A	T T
36	12	11	11	10	10	10	T C	G A	G G	A A	A A	T T
37	10	10	10	10	10	9	T T	G G	G G	A A	A A	T T
38	13	11	11	9	9	9	C C	G G	G G	A A	G G	A A
39	11	11	10	9	9	9	T T	G A	G G	A A	A A	T T
40	11	11	9	10	9	9	C C	G G	G G	G G	G G	A A
41	11	10	10	10	9	9	T C	G G	G G	A G	A G	T A
42	10	10	10	10	9	9	T C	G A	G G	A G	A G	T A
43	12	12	11	12	11	11	T C	G G	G G	A A	A A	T T
44	12	12	11	12	11	11	T T	A A	G G	A A	A A	T T
45	8	8	8	10	10	9	T T	A A	A A	G G	A A	T T
46	9	9	9	9	9	9	T C	G A	G G	A G	A G	T A
47	11	11	10	12	12	11	T C	G A	G G	A G	A G	T A
48	10	10	10	10	10	9	C C	G G	G G	A G	G G	A A
49	11	11	11	9	9	9	T T	G G	G G	A A	A A	T T
50	11	10	9	10	8	8	T T	G G	A A	G G	A A	T T
51	10	10	10	9	8	8	T C	G A	G G	A G	A G	T A
52	9	9	9	11	11	11	T C	G A	G G	A G	A G	T A
53	12	11	11	10	10	10	T C	G A	G G	A G	A G	T A
54	10	10	10	11	11	10	T T	G A	G G	A G	A G	T A
55	9	9	9	9	9	9	T C	G G	G G	A G	A A	T T
56	9	9	8	8	8	8	C C	G G	G G	A A	G G	A A
57	10	10	10	9	9	9	T T	G A	G A	A G	A A	T T
58	8	8	8	9	9	9	T T	G A	G G	A A	A A	T T
59	11	10	10	10	10	10	T T	G A	G G	A A	A G	T A
60	9	9	9	8	8	8	T C	G A	G G	A G	A A	T T
61	8	8	8	11	11	10	T C	G A	G G	A A	A G	T A
62	9	9	9	10	10	9	T T	A A	G G	A A	A A	T T
63	8	8	8	8	8	8	T C	G G	G G	G G	A G	T A
64	11	9	9	11	11	10	T T	G A	G G	A A	A A	T T
65	10	10	10	12	12	11	T T	G A	G G	A G	A A	T T
66	7	7	7	8	8	8	T C	G A	G A	G G	A G	T A
67	6	6	6	9	9	8	T T	A A	G G	A A	A G	T A
68	10	10	10	9	9	8	C C	G G	G G	A G	G G	A A
69	9	9	8	11	11	11	T C	G G	G G	A G	G G	T A
70	11	11	10	11	11	11	T T	G A	G G	A G	A G	T A
71	9	8	8	10	9	9	T T	A A	G A	G G	A A	T T
72	8	8	8	10	10	9	T C	G A	G A	A G	A A	T T
73	7	7	7	9	9	9	T C	G G	G A	G G	A G	T A
74	11	11	11	9	9	9	T T	A A	G G	A A	A A	T T
75	8	8	8	9	9	9	T T	G A	G A	G G	A G	T A
76	9	9	9	8	8	8	T T	A A	G G	A A	A A	T T
77	9	9	9	10	10	10	T C	G A	G G	A G	A G	T A
78	11	11	10	9	9	9	T T	G A	G A	G G	A G	T A
79	10	10	10	9	9	9	T C	G G	G G	G G	G G	T A
80	9	9	9	10	10	9	T C	G G	G G	A G	A G	T A
81	9	9	9	12	11	10	T T	G A	G G	A A	A G	T A
82	10	10	10	10	10	10	T C	G G	G G	A G	A A	T T
83	9	9	9	12	12	11	T T	G G	G A	G G	A A	T T
84	10	10	10	9	9	9	T C	G A	G G	A G	A G	T A
85	11	11	11	8	8	8	T T	G G	G G	A A	A A	T T
86	9	9	9	9	9	9	C C	G G	G G	G G	G G	A A
87	8	8	8	7	7	7	T C	G A	G G	A G	A G	T A
88	13	13	12	11	11	11	T T	A A	G G	A A	A A	T T
89	9	9	9	10	10	10	T T	G G	G A	G G	A A	T T
90	8	8	8	7	7	7	T T	G A	G G	A A	A A	T T
91	8	8	8	9	9	9	T C	A A	G G	A A	A A	T T
92	9	9	9	10	10	10	T T	A A	G G	A A	A A	T T
93	8	8	8	11	10	10	T C	G A	G G	A G	A G	T A
94	10	10	9	12	12	11	T T	G A	G G	A A	A A	T T
95	11	10	10	8	8	8	T C	G A	G G	A G	A G	T A
96	9	9	9	9	9	9	T C	G G	G G	G G	G G	T A
97	6	6	6	9	8	8	T T	G A	G G	A A	A A	T T
98	9	9	9	10	10	10	T T	A A	G G	A A	A A	T T
99	9	9	9	10	8	8	T T	G A	G G	A A	A A	T T
100	8	8	8	7	7	7	T T	G G	G G	A G	A G	T A
101	10	10	10	9	9	8	T T	G A	G G	A G	A G	T A
102	9	9	9	10	10	10	T T	G A	G G	A A	A A	T T
103	10	10	10	11	11	10	T T	G A	G G	A G	A G	T A
104	11	11	11	13	12	10	T T	G A	G G	A A	A A	T T
105	10	10	9	9	9	8	C C	G G	G G	G G	G G	A A
106	10	9	9	10	10	10	T T	G A	G G	A A	A A	T T
107	10	10	9	9	9	9	T C	G A	G G	A A	A A	T T
108	10	10	10	9	9	9	C C	G G	G G	G G	G G	A A
109	7	7	7	9	9	9	T C	G G	G G	A G	A G	T A
110	9	9	9	10	10	10	T C	G G	G G	A A	A A	T T
111	7	7	7	8	8	8	T T	A A	G G	A A	A A	T T
112	8	8	8	11	11	11	T T	G G	G G	A A	A A	T T
113	10	10	10	8	8	8	T T	G G	A A	G G	A A	T T
114	10	10	10	8	7	7	T C	G A	G G	A G	A G	T A
115	8	8	8	9	9	9	T T	G A	G G	A G	A G	T A
116	11	11	9	10	10	10	T T	G A	G A	A G	A A	T T
117	12	11	11	9	9	9	T C	G A	G G	A G	A A	T T
118	10	10	10	11	11	11	T T	A A	G G	A A	A A	T T
119	9	9	9	10	10	9	T T	G A	G G	A A	A A	T T
120	10	10	9	9	9	9	T T	G A	G G	A G	A A	T T
121	10	10	10	14	13	11	T C	G G	G G	A A	A G	T A
122	6	6	6	10	9	9	T T	A A	G G	A G	A G	T A
123	12	12	10	13	12	11	T T	G A	G A	G G	A A	T T
124	9	8	8	10	10	9	T T	A A	G A	G G	A G	T A
125	10	10	10	9	9	9	T C	G G	G G	A A	A A	T T
126	8	8	8	9	9	9	T T	A A	G G	A A	A A	T T
127	8	8	8	10	9	9	T T	A A	G G	A G	A G	T A
128	11	11	11	8	8	8	T C	G A	G G	G G	G G	A A
129	9	9	9	10	10	10	T C	G G	G G	A G	A G	T A
130	10	10	10	9	9	9	T C	G A	G G	A G	A G	T A
131	12	11	11	9	9	9	T T	A A	G G	A A	A A	T T
132	10	10	10	11	11	10	T T	G G	G A	G G	A A	T T
133	9	9	9	9	8	8	T T	G A	G G	A A	A A	T T
134	11	10	10	10	10	10	T T	A A	G G	A A	A A	T T
135	10	9	9	9	9	9	T T	A A	G G	A A	A A	T T
136	9	9	9	10	10	10	T C	G A	G G	A G	A G	T A
137	8	8	8	9	9	9	T T	G A	G G	A A	A A	T T
138	10	10	8	10	10	10	T C	G A	G G	A G	A G	T A
139	11	11	10	10	9	9	T C	G G	G G	G G	G G	T A
140	8	8	8	8	8	8	T T	G A	G G	A A	A A	T T
141	9	9	9	10	10	10	T T	A A	G G	A A	A A	T T
142	9	9	9	11	11	10	T T	G A	G G	A A	A A	T T
